# Supplementary material for: Prior thermal acclimation gives White Sturgeon a fin up dealing with low oxygen
Source: Conserv Physiol. 2025 Jan 6;13(1):coae089. doi: 10.1093/conphys/coae089 (PMC11704418; doi:10.1093/conphys/coae089)
Supplement: Web_Material_coae089 [file web_material_coae089.zip]

Archive with 2 entries (2 files):
- Graphical abstract.pdf
- Supplementary Materials.pdf
